# Supplementary material for: Investigating the Genetic Association of Selected Candidate Loci with Alopecia Areata Susceptibility in Jordanian Patients
Source: Medicina (Kaunas). 2025 Feb 26;61(3):409. doi: 10.3390/medicina61030409 (PMC11943738; doi:10.3390/medicina61030409)
Supplement: Supplementary file 1 [file medicina-61-00409-s001.zip]

Archive with 1 entries (1 files):
- medicina-3464548-supplementary.pdf
